# Supplementary material for: Modulating Wine Aromatic Amino Acid Catabolites by Using Torulaspora delbrueckii in Sequentially Inoculated Fermentations or Saccharomyces cerevisiae Alone
Source: Microorganisms. 2020 Sep 4;8(9):1349. doi: 10.3390/microorganisms8091349 (PMC7565473; doi:10.3390/microorganisms8091349)
Supplement: Supplementary file 1 [file microorganisms-08-01349-s001.zip]

Archive with 3 entries (2 files):
- Suppl materials to XML conversion/
- Suppl materials to XML conversion/Suplementary data to XML conversion.docx
- Suppl materials to XML conversion/Supplementary Tables S2-S5 to XML conversion.xls
