# Supplementary material for: Modulating Wine Aromatic Amino Acid Catabolites by Using Torulaspora delbrueckii in Sequentially Inoculated Fermentations or Saccharomyces cerevisiae Alone
Source: Microorganisms. 2020 Sep 4;8(9):1349. doi: 10.3390/microorganisms8091349 (PMC7565473; doi:10.3390/microorganisms8091349)
Supplement: Supplementary file 1 [file microorganisms-08-01349-s001.zip › Suppl materials to XML conversion/Supplementary Tables S2-S5 to XML conversion.xls]

## Sheet: Table S2
Table S2. Descriptive statistics of the extracellular metabolites concentrations in Chardonnay and one way Anova analysis.
Strain(s)	Time (days)		Tyrosine					Phenylalanine					Tryptophan					Kynurenine					Kynurenic acid					Nicotinamide					Tryptophan ethyl ester					Tyrosine ethyl ester					N-Acetyl-tryptophan ethyl ester					N-Acetyl-tyrosine ethyl ester
			mg/lL		std.dev	Anova*		mg/lL		std.dev	Anova*		mg/lL		std.dev	Anova*		µg/L		std.dev	Anova*		µg/L		std.dev	Anova*		µg/L		std.dev	Anova*		µg/L		std.dev	Anova*		µg/L		std.dev	Anova*		µg/L		std.dev	Anova*		µg/L
QA	0		19.4417	±	0.542487	efg		15.3747	±	0.328062	g		44.6792	±	1.15323	g		29.0475	±	8.6224	abcdefgh		5.5225	±	0.5556	a		21.645	±	0.92939	f		n.d			a		n.d			a		n.d			a		n.d
QA	2		21.3143	±	1.02126	efg		7.97452	±	1.39496	f		26.1411	±	3.44271	cd		29.1925	±	0.772329	abcdefgh		380.438	±	135.386	def		0.855	±	0.160104	ab		n.d			a		135.775	±	41.8649	c		n.d			a		n.d
QA	3		16.0174	±	3.4536	cde		2.64479	±	1.08818	bce		33.7027	±	3.03363	e		28.21	±	3.63273	abcdefg		235.895	±	80.9231	cdef		0.7025	±	0.291705	ab		n.d			a		264.772	±	47.1616	cde		n.d			a		n.d
QA	4		9.40598	±	3.84843	ab		0.246287	±	0.0975984	ab		21.3215	±	4.42275	b		30.6975	±	1.97282	abcdefgh		369.228	±	98.2681	def		0.6025	±	0.321598	ab		n.d			a		390.502	±	23.8004	f		1.11	±	1.29012	ab		2.15	±
QA	5		7.39579	±	1.15582	ab		0.255752	±	0.0432194	ab		21.6493	±	3.34165	b		41.05	±	9.20077	defghjk		238.99	±	49.1119	cdef		0.9025	±	0.394747	ab		64.275	±	12.7734	bcd		831.635	±	104.523	jk		3.28	±	1.24153	cd		4.24	±
QA	7		7.76559	±	3.24892	ab		0.693958	±	0.0583041	ab		21.0279	±	4.60962	b		43.3875	±	4.78808	efghjk		219.312	±	61.6572	cdef		1.0625	±	0.271585	b		88.0025	±	11.6615	cdef		987.397	±	192.88	jlk		3.8625	±	0.791386	d		6.0725	±
QA	10		7.91868	±	2.93852	ab		1.32763	±	0.224521	ab		20.1954	±	4.62439	ab		35.315	±	9.86084	abcdefghj		203.89	±	51.9463	cdef		1.2775	±	0.433926	ab		90.025	±	11.0508	def		1015.85	±	127.39	klm		3.2525	±	0.413148	cd		6.7175	±
QA	12		8.67622	±	2.74893	ab		4.42996	±	0.570052	de		18.7494	±	4.61664	ab		36.855	±	8.0856	bcdefghj		182.822	±	40.1278	cde		3.3475	±	0.471266	bcd		84.49	±	5.56354	bcdef		998.003	±	222.776	jkl		2.2175	±	0.607474	bcd		6.08	±
QA	16		9.73032	±	1.91988	abc		7.94187	±	0.478162	f		16.1596	±	3.82966	a		40.77	±	2.58182	defghjk		189.965	±	25.286	cde		5.2425	±	1.8922	d		72.075	±	15.9154	bcde		1079.83	±	28.1098	klm		3.2375	±	1.13212	cd		6.145	±
RF	0		19.4417	±	0.542487	efg		15.3747	±	0.328062	g		44.6792	±	1.15323	g		29.0475	±	8.6224	abcdefgh		5.5225	±	0.5556	a		21.645	±	0.92939	f		n.d			a		n.d			a		n.d			a		n.d
RF	2		23.4999	±	5.1636	fg		12.579	±	1.97585	g		45.1889	±	2.12807	g		24.04	±	2.36985	abcd		141.17	±	58.1352	cd		0.6525	±	0.460968	ab		n.d			a		106.058	±	28.2152	c		n.d			a		n.d
RF	3		8.34734	±	3.24632	ab		0.34328	±	0.280818	ab		29.3881	±	4.97049	cd		25.8275	±	2.02436	abcdef		587.875	±	241.456	fg		0.635	±	0.196723	ab		n.d			a		225.68	±	35.0977	d		n.d			a		n.d
RF	4		4.58123	±	2.06946	a		0.13361	±	0.0440649	a		20.4561	±	5.58342	ab		34.6975	±	7.10278	abcdefghj		904.355	±	203.067	h		0.4125	±	0.183734	ab		n.d			a		536.393	±	16.0864	fg		n.d			a		1.6725	±
RF	5		3.88786	±	2.02484	a		0.187975	±	0.0588976	a		20.7682	±	3.19015	ab		47.055	±	5.44851	hjk		671.502	±	169.02	g		0.0875	±	0.175	a		59.995	±	8.24185	bc		929.183	±	125.513	jkl		1.79	±	1.29684	abc		3.5925	±
RF	7		3.89119	±	1.76842	a		0.44346	±	0.0916878	ab		21.0951	±	2.58996	b		41.67	±	9.53508	defghjk		324.918	±	82.3378	def		0.855	±	0.37009	ab		61.775	±	20.8584	bcd		1353.73	±	161.47	o		3.38	±	0.746414	cd		5.5425	±
RF	10		4.24824	±	1.87071	a		0.967297	±	0.0757848	b		21.7241	±	3.89284	b		45.89	±	4.05989	fghjk		385.32	±	53.9922	def		1.16667	±	0.137961	ab		103.937	±	12.3424	ef		1439.57	±	89.1081	o		3.07	±	0.310966	bcd		6.38333	±
RF	12		4.64912	±	1.23515	a		2.15092	±	0.382414	abcd		19.4948	±	3.38071	ab		40.205	±	6.22763	cdefghjk		384.582	±	81.253	def		1.8825	±	0.737897	ab		76.445	±	25.1961	bcde		1249.38	±	67.2304	mo		2.095	±	0.248931	bcd		5.34	±
RF	16		6.05722	±	1.62605	a		3.94781	±	0.714684	ce		19.7871	±	5.43453	ab		46.0875	±	2.40992	ghjk		320.428	±	51.092	def		2.335	±	1.60467	abc		97.1325	±	9.01068	ef		1414.72	±	114.882	o		2.16	±	0.415371	bcd		5.4475	±
Td	0		19.4417	±	0.542487	efg		15.3747	±	0.328062	g		44.6792	±	1.15323	g		29.0475	±	8.6224	abcdefgh		5.5225	±	0.5556	a		21.645	±	0.92939	f		n.d			a		n.d			a		n.d			a		n.d
Td	2		22.387	±	2.2733	efg		14.2367	±	0.544229	gh		43.5369	±	1.89029	fg		17.4075	±	3.24328	a		97.3125	±	28.5033	bc		16.6425	±	1.53567	e		n.d			a		64.9375	±	15.1431	b		n.d			a		n.d
Td	3		23.7045	±	2.91024	g		13.9785	±	0.746019	gh		45.3252	±	2.59668	g		24.92	±	2.18557	abcdef		46.6733	±	19.1077	b		22.3333	±	3.42516	f		n.d			a		125.357	±	25.2733	c		n.d			a		n.d
Td	4		22.3446	±	2.29703	efg		12.6892	±	1.06105	g		45.429	±	1.51452	g		18.2425	±	5.02167	ab		78.7625	±	19.9385	b		21.9825	±	1.08604	f		n.d			a		141.648	±	31.8557	c		n.d			a		n.d
Td	5		21.4692	±	1.7719	efg		11.8962	±	1.08735	g		45.2122	±	1.22846	g		21.6875	±	2.50364	abc		111.175	±	18.485	c		20.555	±	1.08374	f		n.d			a		190.963	±	24.7878	cd		n.d			a		n.d
Td+QA	6		17.1534	±	1.79363	def		8.78114	±	1.78361	f		40.2556	±	2.48154	f		24.835	±	13.1106	abcde		198.559	±	83.8343	cdef		4.39278	±	2.58631	cd		n.d			a		237.788	±	84.8743	cd		n.d			a		n.d
Td+QA	7		17.6291	±	2.47244	defg		6.85606	±	1.90825	ef		41.0407	±	1.94072	f		23.6711	±	5.68315	abcd		244.597	±	30.2469	cdef		1.55572	±	1.30651	abc		10.9085	±	21.817	a		303.725	±	32.8476	cde		n.d			a		n.d
Td+QA	9		12.5518	±	1.31855	bcd		1.81235	±	0.83592	abc		33.4799	±	1.86078	e		29.8927	±	6.71876	abcdefgh		304.225	±	61.7029	def		0.523286	±	0.359121	ab		57.7161	±	7.25793	b		428.822	±	78.6594	f		n.d			a		n.d
Td+QA	13		9.25682	±	2.57019	ab		0.379297	±	0.204848	ab		26.756	±	3.86961	cd		50.9227	±	8.62866	jk		457.354	±	82.3028	fg		0.497829	±	0.578216	ab		108.734	±	16.6121	f		594.774	±	85.6427	gh		1.09369	±	1.28784	ab		0.803	±
Td+QA	17		7.15487	±	1.36788	ab		0.610068	±	0.142287	ab		21.0507	±	3.21622	b		58.9393	±	13.1522	k		622.16	±	168.822	g		2.16174	±	0.730836	abc		168.503	±	21.3369	g		757.435	±	91.4498	hj		2.42217	±	1.7606	bcd		2.34912	±
*Means that do not share a letter are significantly different (significanance value below 0,05). nd: not detected (was considered zero for the Anova)
[truncated: 56 more columns]

## Sheet: Table S3
Table S3. Descriptive statistics of the extracellular metabolites concentrations in Pinot gris and one way Anova analysis.
Strain(s)	Time (days)		Tyrosine					Phenylalanine					Tryptophan					Kynurenine					Kynurenic acid					Nicotinamide					Tryptophan ethyl ester					Tyrosine ethyl ester					N-Acetyl-tryptophan ethyl ester					N-Acetyl-tyrosine ethyl ester
			mg/lL		std.dev	Anova*		mg/lL		std.dev	Anova*		mg/lL		std.dev	Anova*		µg/L		std.dev	Anova*		µg/L		std.dev	Anova*		µg/L		std.dev	Anova*		µg/L		std.dev	Anova*		µg/L		std.dev	Anova*		µg/L		std.dev	Anova*		µg/L
QA	0		19.3756	±	0.346323	d		14.3125	±	0.335213	d		48.0243	±	0.631597	b		19.408	±	2.36305	abcd		19.4642	±	3.5201	a		41.5763	±	1.94936	c		n.d			a		25.8385	±	29.8358	ab		n.d			a		n.d
QA	1		7.62931	±	0.690689	b		13.122	±	0.460059	d		13.62	±	1.10035	cd		26.3685	±	1.08423	cd		109.719	±	4.5094	b		1.80463	±	0.71716	a		n.d			a		16.1369	±	18.7758	a		n.d			a		n.d
QA	2		4.31513	±	1.72189	b		0.676481	±	0.353878	a		11.663	±	4.73248	b		22.6988	±	5.32878	bcd		456.497	±	53.0869	ef		0.0693	±	0.1386	a		n.d			a		25.6191	±	17.1787	ab		n.d			a		n.d
QA	3		0.01017	±	0.003573	a		0.0159804	±	0.00272664	a		0.0414398	±	0.00693307	a		15.3544	±	2.34468	abc		637.879	±	47.0988	g		n.d			a		n.d			a		100.941	±	4.91106	b		0.891416	±	1.03496	abc		n.d
QA	4		0.00286	±	0.005727	a		0.0132495	±	0.00210669	a		0.0249291	±	0.00437307	a		17.2905	±	4.555	abc		731.38	±	103.743	gh		n.d			a		n.d			a		51.7258	±	22.2947	ab		2.70474	±	0.308897	ef		n.d
QA	5		0.00425	±	0.008496	a		0.0135715	±	0.00239262	a		0.0214769	±	0.00458387	a		12.6723	±	3.07555	ab		716.956	±	13.541	gh		n.d			a		43.3691	±	3.58712	b		19.6227	±	6.23587	a		2.73523	±	0.611896	ef		n.d
QA	7		n.d			a		0.00977983	±	0.00269419	a		0.0169069	±	0.00216688	a		13.9156	±	6.85183	ab		703.605	±	84.1594	gh		n.d			a		49.7413	±	8.09677	b		25.936	±	2.36434	ab		3.31664	±	0.514328	f		0.498538	±
QA	12		n.d			a		0.0150365	±	0.00482821	a		0.00742375	±	0.0023039	a		11.0876	±	0.474981	ab		779.866	±	77.6753	h		n.d			a		57.9495	±	3.13701	bcd		23.6856	±	7.06583	a		1.6944	±	1.12968	cde		0	±
QA	17		0.05404	±	0.010293	a		0.0751638	±	0.010756	a		0.0213543	±	0.00204836	a		9.1057	±	1.13157	a		718.624	±	36.8584	gh		n.d			a		57.4742	±	4.48102	bcd		60.1599	±	16.0253	ab		0.400477	±	0.800953	ab		0.396089	±
RF	0		7.62931	±	0.845918	b		13.122	±	0.563455	d		13.62	±	1.34765	b		19.408	±	2.89413	abcd		19.4642	±	4.3113	a		41.5763	±	2.38746	c		n.d			a		34.4514	±	29.8358	ab		n.d			a		n.d
RF	2		7.96111	±	7.54831	b		4.79761	±	4.27853	b		42.3161	±	4.05894	c		32.3794	±	5.97011	d		129.781	±	25.9104	b		n.d			a		n.d			a		33.6305	±	5.64057	ab		n.d			a		n.d
RF	3		0.01055	±	0.021099	a		0.0124653	±	0.00246	a		0.0986454	±	0.0885468	a		19.2117	±	3.01958	abc		291.391	±	29.254	c		n.d			a		n.d			a		304.334	±	81.2964	d		n.d			a		n.d
RF	4		0.00817	±	0.009788	a		0.0124762	±	0.0143131	a		0.0295209	±	0.0116163	a		12.1846	±	4.58163	ab		308.076	±	28.84	cd		n.d			a		n.d			a		190.068	±	55.8528	c		1.7171	±	0.241778	cde		n.d
RF	5		n.d			a		0.00985092	±	0.00216516	a		0.0215517	±	0.00315962	a		10.6202	±	5.08149	ab		333.255	±	19.5668	cd		n.d			a		45.8738	±	4.74338	b		81.6108	±	31.7999	ab		2.09894	±	0.378084	def		n.d
RF	7		n.d			a		0.00701731	±	0.00302686	a		0.0220052	±	0.00810338	a		11.4569	±	3.03942	ab		329.135	±	32.9484	cd		n.d			a		57.7876	±	6.97932	bcd		66.7658	±	36.9405	ab		2.49421	±	0.59492	ef		n.d
RF	12		n.d			a		0.012569	±	0.00456347	a		0.0100111	±	0.00452956	a		13.8307	±	5.01127	ab		375.748	±	40.0211	cdef		n.d			a		76.2082	±	9.53409	d		26.147	±	2.02478	ab		0.6	±	1.2	ab		n.d
RF	17		0.02005	±	0.023332	a		0.0381883	±	0.024624	a		0.0178717	±	0.00956631	a		11.8309	±	3.66435	ab		404.659	±	27.4454	def		n.d			a		71.2786	±	3.34571	cd		76.7599	±	15.9633	ab		0.407592	±	0.815183	ab		0.595216	±
Td	0		7.62931	±	0.845918	b		13.122	±	0.563455	d		13.62	±	1.34765	b		19.408	±	2.89413	abcd		19.4642	±	4.3113	a		41.5763	±	2.38746	c		n.d			a		0	±	0	a		n.d			a		n.d
Td	2		12.4575	±	1.15511	c		7.71725	±	1.37353	c		45.2187	±	1.07271	bc		32.2813	±	4.33306	d		45.1924	±	7.9055	a		10.9833	±	5.93725	b		n.d			a		33.8826	±	8.29662	ab		n.d			a		n.d
Td	3		n.d			a		0.0130571	±	0.00960998	a		0.0760591	±	0.0419277	a		16.2201	±	4.54635	abc		178.148	±	22.7523	b		n.d			a		n.d			a		52.7496	±	7.1389	ab		n.d			a		n.d
Td	4		0.03517	±	0.070344	a		0.0254209	±	0.0508417	a		0.0235106	±	0.0157257	a		17.7954	±	8.35248	abc		335.871	±	27.2455	cd		0.09264	±	0.18527	a		n.d			a		68.4234	±	14.7862	ab		n.d			a		n.d
Td	5		0.01916	±	0.019572	a		0.0217095	±	0.0124762	a		0.0326297	±	0.013572	a		17.599	±	5.37801	abc		386.784	±	34.9467	cdef		n.d			a		n.d			a		63.6213	±	30.5192	ab		n.d			a		n.d
Td+QA	6		n.d			a		0.0056626	±	0.00660118	a		0.0197693	±	0.0122224	a		15.8321	±	3.91097	abc		361.946	±	41.3894	cde		n.d			a		n.d			a		73.9323	±	46.3125	ab		n.d			a		n.d
Td+QA	7		0.00282	±	0.005641	a		0.0108928	±	0.00758403	a		0.0205808	±	0.0136785	a		14.9113	±	6.98505	abc		412.674	±	47.8319	def		n.d			a		10.5426	±	21.0852	a		70.861	±	34.7008	ab		n.d			a		n.d
Td+QA	9		n.d			a		0.00864229	±	0.00723853	a		0.0115205	±	0.00335693	a		12.7938	±	5.15309	ab		415.801	±	23.9705	def		n.d			a		10.816	±	21.632	a		45.3393	±	31.9199	ab		n.d			a		n.d
Td+QA	12		0.00383	±	0.007656	a		0.00881068	±	0.00720354	a		0.0121114	±	0.00407657	a		14.9206	±	4.93518	abc		461.827	±	18.5846	ef		n.d			a		44.4779	±	13.4474	b		43.0967	±	24.4419	ab		n.d			a		n.d
Td+QA	18		n.d			a		0.00246947	±	0.00493893	a		0.00834559	±	0.00103853	a		12.7657	±	5.04733	ab		480.774	±	23.6089	f		n.d			a		55.6635	±	8.2659	bc		36.2227	±	13.6753	ab		n.d			a		n.d
*Means that do not share a letter are significantly different (significanance value below 0,05). nd: not detected (was considered zero for the Anova)
[truncated: 54 more columns]

## Sheet: Table S4
Table S4. Descriptive statistics of the intracellular metabolites concentrations in Chardonnay and one way Anova analysis. Concentration is expressed in µg/L/10e9cells
Strain	Time (days)		Tyrosine					Phenylalanine					Tryptophan					Kynurenine					Kynurenic acid					Tryptophol
			mean		std.dev	Anova*		mean		std.dev	Anova*		mean		std.dev	Anova*		mean		std.dev	Anova*		mean		std.dev	Anova*		mean		std.dev	Anova*
QA	0		40120.4			f		58102.7			d		942.22			c		100.87			e		n.d.			a		324.37			c
QA	2		52.41	±	13.0631	ab		94.775	±	29.8891	a		35.5725	±	14.4348	a		15.08	±	9.78804	bcd		0.9225	±	1.07705	a		n.d.			a
QA	3		72.8875	±	27.4454	ab		105.115	±	39.233	a		51.24	±	26.0665	a		12.63	±	6.96585	bcd		1.92	±	1.16342	ab		8.7175	±	10.5415	a
QA	4		163.322	±	46.221	ab		198.71	±	65.8468	a		46.3325	±	13.9388	a		28.6725	±	14.4395	d		5.095	±	2.14846	c		5.655	±	3.57035	a
QA	7		112.853	±	53.339	ab		172.35	±	86.2386	a		58.035	±	18.8069	a		7.2575	±	2.57711	abc		n.d.			a		8.4425	±	5.04867	a
QA	9		48.2125	±	20.2611	ab		143.317	±	70.2478	a		20.3875	±	8.88028	a		0	±	0	a		n.d.			a		7.3075	±	5.50374	a
QA	16		209.217	±	242.625	c		1878.78	±	1791.96	d		380.01	±	376.63	b		0	±	0	a		n.d.			a		226.097	±	219.005	c
RF	0		1701.23			d		2510.04			b		2510.04			d		0	±	0	a		n.d.			a		11.74			a
RF	2		40.8075	±	21.2186	a		54.77	±	24.2699	a		31.2925	±	20.6679	a		2.5875	±	2.20885	ab		n.d.			a		1.63	±	2.04519	a
RF	3		27.5925	±	8.34335	a		49.0025	±	14.6737	a		14.5725	±	7.36304	a		2.3025	±	1.61603	a		0.3025	±	0.605	a		3.3875	±	1.3416	a
RF	4		111.992	±	44.1332	ab		139.802	±	72.7655	a		38.2575	±	11.9909	a		12.15	±	2.80311	bcd		4.2625	±	2.82381	bc		8.5425	±	7.20387	a
RF	7		133.498	±	39.6364	ab		224.1	±	57.3055	a		71.66	±	33.1643	a		9.0725	±	5.03007	qbc		1.9875	±	2.52005	ab		26.71	±	3.00144	a
RF	9		81.555	±	16.1428	ab		143.955	±	19.3939	a		41.1325	±	11.4882	a		1.3425	±	0.19956	a		n.d.			a		16.0175	±	5.70947	a
RF	16		88.31	±	70.2616	ab		276.192	±	201.054	a		49.25	±	38.3528	a		0	±	0	a		n.d.			a		71.95	±	73.4147	ab
Td	0		35315.9			e		50935.8			c		13685.9			e		0	±	0	a		n.d.			a		197.38			bc
Td	2		38.735	±	11.4331	ab		44.325	±	10.626	a		55.075	±	42.5103	a		24.975	±	16.925	cd		2.3875	±	1.07899	abc		n.d.			a
Td	3		39.54	±	19.578	a		37.745	±	29.193	a		24.915	±	16.9195	a		20.35	±	13.6144	bcd		2.13	±	0.751266	ab		n.d.			a
Td	4		19.9	±	7.43317	a		21.085	±	8.79487	a		7.5725	±	1.00924	a		11.175	±	4.4562	bcd		1.5	±	0.785409	ab		n.d.			a
Td	5		0	±	0	a		4.27	±	2.949	a		n.d.			a		2.0775	±	1.51961	a		n.d.			a		n.d.			a
*Means that do not share a letter are significantly different (significanance value below 0,05). nd: not detected (was considered zero for the Anova)

## Sheet: Table S5
Table S5. Descriptive statistics of the intracellular metabolites concentrations in Pinot gris and one way Anova analysis. Concentration is expressed in µg/L/10e9cells
Strain	Time (days)		Tyrosine					Phenylalanine					Tryptophan					Kynurenine					Kynurenic acid					Nicotinamide					Tryptophan ethyl ester					Tryptophol
			mean		std.dev	Anova*		mean		std.dev	Anova*		mean		std.dev	Anova*		mean		std.dev	Anova*		mean		std.dev	Anova*		mean		std.dev	Anova*		mean		std.dev	Anova*		mean		std.dev	Anova*
QA	0		33348.5			g		49264.9			e		737.33			a		102.43			b		n.d.			a		n.d.			a		n.d.			a		865.24			c
QA	1		117.468	±	28.7743	a		171.077	±	77.7115	a		227.903	±	109.666	a		70.4375	±	41.1622	a		n.d.			a		n.d.			a		n.d.			a		57.3475	±	27.7202	a
QA	2		237.67	±	140.672	a		358.548	±	222.991	a		212.103	±	195.076	a		23.5925	±	13.8769	a		n.d.			a		n.d.			a		n.d.			a		122.102	±	90.5397	ab
QA	3		64.815	±	23.666	a		102.623	±	24.3219	a		52.2475	±	64.3172	a		2.1175	±	1.31632	a		n.d.			a		n.d.			a		n.d.			a		19.42	±	12.5757	a
QA	4		84.945	±	39.5077	a		125.57	±	60.0239	a		24.345	±	10.9167	a		1.7775	±	0.34248	a		n.d.			a		0.3875	±	0.350559	a		n.d.			a		5.805	±	2.53604	a
QA	7		410.243	±	119.486	a		654.308	±	215.638	a		107.835	±	46.2537	a		n.d.			a		n.d.			a		0.6475	±	1.295	a		n.d.			a		51.3675	±	32.3395	a
QA	13		180.428	±	67.3797	a		259.408	±	87.572	a		22.38	±	5.48407	a		n.d.			a		n.d.			a		n.d.			a		n.d.			a		13.675	±	7.08493	a
QA	20		19882.1	±	3915.38	ef		22608.7	±	7604.69	c		5812.9	±	5730.35	a		n.d.			a		n.d.			a		n.d.			a		n.d.			a		856.115	±	187.831	c
RF	0		1555.67			b		2360.51			a		687.5			a		20.16			a		3.47			b		n.d.			a		n.d.			a		22.17			a
RF	2		117.46	±	56.2109	a		185.558	±	88.7368	a		237.238	±	303.856	a		12.16	±	8.90628	a		0.2175	±	0.435	a		n.d.			a		n.d.			a		40.64	±	30.7825	a
RF	3		61.095	±	22.125	a		45.0675	±	41.1874	a		168.31	±	220.647	a		3.625	±	2.66359	a		n.d.			a		0.985	±	1.29176	a		n.d.			a		15.0875	±	8.46139	a
RF	4		76.045	±	44.4071	a		86.8975	±	48.1191	a		31.3475	±	20.2294	a		0.7675	±	0.31627	a		n.d.			a		0.6375	±	0.762818	a		n.d.			a		12.5025	±	6.94366	a
RF	7		1124.8	±	1035.73	b		1392.59	±	1301.98	a		221.24	±	203.737	a		n.d.			a		n.d.			a		n.d.			a		n.d.			a		63.2125	±	50.4203	a
RF	13		156.44	±	83.0114	a		158.92	±	54.2295	a		16.865	±	15.7798	a		n.d.			a		n.d.			a		n.d.			a		n.d.			a		27.04	±	19.8401	a
RF	20		13586.5	±	5297.65	de		13600.1	±	4003.37	b		4514.95	±	3552.49	a		n.d.			a		n.d.			a		n.d.			a		n.d.			a		676.082	±	285.731	bc
Td	0		20808			f		29243.1			d		1121.12			a		245.67			c		n.d.			a		n.d.			a		n.d.			a		598.72			abc
Td	2		116.242	±	31.6225	a		142.252	±	30.523	a		97.7625	±	51.0851	a		13.0725	±	12.2904	a		n.d.			a		n.d.			a		n.d.			a		32.615	±	22.5417	a
Td	3		74.2925	±	35.6766	a		82.38	±	45.2831	a		33.915	±	22.9548	a		5.39	±	5.3863	a		n.d.			a		n.d.			a		n.d.			a		23.565	±	21.4848	a
Td	4		83.0175	±	47.6146	a		123.14	±	11.6515	a		61.59	±	44.0861	a		9.57	±	9.21924	a		n.d.			a		n.d.			a		n.d.			a		60.8375	±	27.0635	a
*Means that do not share a letter are significantly different (significanance value below 0,05). nd: not detected (was considered zero for the Anova).
